# Supplementary material for: Strategic Use of Vegetable Oil for Mass Production of 5-Hydroxyvalerate-Containing Polyhydroxyalkanoate from δ-Valerolactone by Engineered Cupriavidus necator
Source: Polymers (Basel). 2024 Sep 30;16(19):2773. doi: 10.3390/polym16192773 (PMC11478691; doi:10.3390/polym16192773)
Supplement: Supplementary file 1 [file polymers-16-02773-s001.zip]

Archive with 1 entries (1 files):
- polymers-3193179-supplementary.pdf
